# Supplementary material for: 2-[(Meth­oxy­carbonothio­yl)sulfan­yl]acetic acid
Source: Acta Crystallogr Sect E Struct Rep Online. 2011 Feb 5;67(Pt 3):o575. doi: 10.1107/S1600536811003941 (PMC3051980; doi:10.1107/S1600536811003941)
Supplement: Supplementary file 2 [file e-67-0o575-Isup2.hkl]

# 
# h,k,l, Fc-squared, Fo-squared, sigma(Fo-squared) and status flag 
# 
data_I
_shelx_title ' B10086_0m in P2(1)/c' 
_shelx_refln_list_code          4 
_shelx_F_calc_maximum      124.47 
_exptl_crystal_F_000       344.00 
_reflns_d_resolution_high  0.7500 
 
loop_ 
 _symmetry_equiv_pos_as_xyz 
 'x, y, z' 
 '-x, y+1/2, -z+1/2' 
 '-x, -y, -z' 
 'x, -y-1/2, z-1/2' 
 
_cell_length_a     7.1009 
_cell_length_b    10.6485 
_cell_length_c     9.2022 
_cell_angle_alpha  90.000 
_cell_angle_beta   93.370 
_cell_angle_gamma  90.000 
 
_shelx_F_squared_multiplier     1.000 
 
loop_ 
 _refln_index_h 
 _refln_index_k 
 _refln_index_l 
 _refln_F_squared_calc 
 _refln_F_squared_meas 
 _refln_F_squared_sigma 
 _refln_observed_status 
   1   0   0     2207.95     2257.73     11.74 o 
   2   0   0      400.47      402.33      2.69 o 
   3   0   0      958.28      900.74      5.89 o 
   4   0   0     5407.87     5389.13     36.50 o 
   5   0   0       79.61       75.67      2.04 o 
   6   0   0        0.51        1.66      0.99 o 
   7   0   0      380.70      376.61      5.96 o 
   8   0   0      320.00      296.02      6.36 o 
   9   0   0        9.83       10.65      3.03 o 
   1   1   0      503.26      502.33      2.08 o 
   2   1   0     1364.72     1448.68      5.34 o 
   3   1   0      662.19      690.35      3.41 o 
   4   1   0     1599.60     1656.35      8.63 o 
   5   1   0      521.48      522.96      4.07 o 
   6   1   0      326.15      330.91      3.31 o 
   7   1   0      164.82      164.67      2.96 o 
   8   1   0      102.56      103.88      3.16 o 
   9   1   0       15.02       11.97      2.06 o 
   0   2   0     1653.76     1696.76      9.84 o 
   1   2   0     4125.04     4096.70     16.68 o 
   2   2   0      456.60      464.30      2.15 o 
   3   2   0      297.23      301.41      1.94 o 
   4   2   0        0.77        0.03      0.44 o 
   5   2   0        0.01        0.59      0.56 o 
   6   2   0      243.98      238.83      3.29 o 
   7   2   0       43.48       44.85      1.76 o 
   8   2   0        0.83        0.67      1.38 o 
   9   2   0       63.88       70.53      3.57 o 
   1   3   0     1077.77     1102.20      4.64 o 
   2   3   0     3864.83     3927.14     15.30 o 
   3   3   0      139.25      132.90      1.31 o 
   4   3   0       37.52       37.50      0.95 o 
   5   3   0      108.30      109.08      2.01 o 
   6   3   0     1001.15      984.71      9.32 o 
   7   3   0      127.32      132.91      3.04 o 
   8   3   0        0.15        0.56      1.40 o 
   9   3   0       13.67       11.32      2.03 o 
   0   4   0     8009.35     8211.06     56.57 o 
   1   4   0      990.91     1013.38      4.49 o 
   2   4   0      733.74      803.73      4.17 o 
   3   4   0      207.27      211.72      1.73 o 
   4   4   0     2093.22     2094.68     10.50 o 
   5   4   0      850.36      846.73      7.80 o 
   6   4   0       36.88       39.89      1.85 o 
   7   4   0        3.62        4.15      1.20 o 
   8   4   0      433.53      442.19      6.16 o 
   9   4   0       41.55       44.25      3.93 o 
   1   5   0       18.09       20.54      0.57 o 
   2   5   0     1123.88     1177.04      6.16 o 
   3   5   0       58.30       65.73      1.26 o 
   4   5   0      341.36      333.24      2.92 o 
   5   5   0       34.13       37.93      1.59 o 
   6   5   0      627.23      611.38      6.47 o 
   7   5   0      137.84      145.96      3.75 o 
   8   5   0      141.66      149.66      4.28 o 
   0   6   0     2003.40     2097.48     14.14 o 
   1   6   0        3.69        3.13      0.47 o 
   2   6   0      287.29      296.36      2.62 o 
   3   6   0      846.02      865.75      5.31 o 
   4   6   0      139.90      143.39      1.86 o 
   5   6   0       42.56       40.21      1.53 o 
   6   6   0        1.77        1.39      1.05 o 
   7   6   0      260.41      268.91      4.95 o 
   8   6   0        0.41        1.43      1.73 o 
   1   7   0     1370.73     1334.62      7.74 o 
   2   7   0     3871.92     3875.66     21.12 o 
   3   7   0       54.71       58.97      1.29 o 
   4   7   0       21.30       22.30      1.05 o 
   5   7   0      107.33      116.80      2.49 o 
   6   7   0      343.89      337.54      5.02 o 
   7   7   0        0.00       -1.03      1.39 o 
   8   7   0       57.02       57.65      3.40 o 
   0   8   0      929.69      958.49     10.37 o 
   1   8   0        8.49        6.90      0.62 o 
   2   8   0      397.68      357.34      3.71 o 
   3   8   0      149.69      148.33      2.53 o 
   4   8   0      310.35      296.93      3.79 o 
   5   8   0      308.22      296.37      4.98 o 
   6   8   0      494.99      485.95      6.81 o 
   7   8   0        2.24        3.12      1.59 o 
   1   9   0     1436.79     1422.81     12.42 o 
   2   9   0     1379.14     1366.76     11.48 o 
   3   9   0      323.62      327.96      4.31 o 
   4   9   0       14.41       13.09      1.41 o 
   5   9   0      320.76      331.27      4.84 o 
   6   9   0      274.94      284.94      6.54 o 
   7   9   0        0.23       -1.44      1.61 o 
   0  10   0       62.87       60.13      3.90 o 
   1  10   0        0.14       -0.78      0.92 o 
   2  10   0        1.64        0.07      1.02 o 
   3  10   0       55.23       54.11      2.36 o 
   4  10   0       54.05       54.76      2.51 o 
   5  10   0       15.49       14.91      1.80 o 
   6  10   0       56.01       56.78      3.15 o 
   1  11   0       87.54       85.36      2.88 o 
   2  11   0       52.10       51.86      2.35 o 
   3  11   0       58.60       60.82      2.62 o 
   4  11   0        7.27        7.18      1.69 o 
   5  11   0       19.72       16.88      2.14 o 
   0  12   0      210.21      219.17      7.27 o 
   1  12   0      182.29      181.77      4.85 o 
   2  12   0       14.38       11.95      1.88 o 
   3  12   0       29.55       29.77      2.41 o 
   4  12   0      222.69      227.66      5.90 o 
   5  12   0      152.79      149.29      4.89 o 
   1  13   0      345.94      340.87      6.77 o 
   2  13   0      472.11      468.95      8.91 o 
   3  13   0       11.22       11.91      2.26 o 
   0  14   0       20.02       17.59      3.35 o 
   1  14   0       22.05       16.93      2.49 o 
  -9   1   1       21.23       24.72      2.29 o 
  -8   1   1      120.87      123.14      3.23 o 
  -7   1   1        0.94        0.82      0.98 o 
  -6   1   1      200.88      198.47      2.55 o 
  -5   1   1       89.86       78.98      1.69 o 
  -4   1   1      642.51      657.60      4.23 o 
  -3   1   1       59.88       55.65      0.98 o 
  -2   1   1     6000.68     6075.79     23.15 o 
  -1   1   1      957.00      965.64      3.80 o 
   0   1   1      734.93      750.60      3.18 o 
   1   1   1      205.40      223.83      1.25 o 
   2   1   1     1494.48     1500.32      5.83 o 
   3   1   1       98.64      118.82      1.11 o 
   4   1   1      663.34      686.06      4.15 o 
   5   1   1      526.26      515.20      3.92 o 
   6   1   1       67.32       67.76      1.86 o 
   7   1   1       32.07       30.55      1.66 o 
   8   1   1       17.96       15.50      1.71 o 
   9   1   1        3.74        1.24      1.89 o 
  -9   2   1       79.77       81.68      3.59 o 
  -8   2   1      168.19      168.53      3.63 o 
  -7   2   1       70.25       67.12      2.13 o 
  -6   2   1        1.82        0.93      0.84 o 
  -5   2   1       36.36       38.61      1.15 o 
  -4   2   1      171.80      199.11      1.92 o 
  -3   2   1      517.50      588.59      3.54 o 
  -2   2   1     4541.03     4634.29     17.17 o 
  -1   2   1       90.63       87.71      0.80 o 
   0   2   1      210.44      202.67      1.23 o 
   1   2   1     1359.82     1344.90      5.80 o 
   2   2   1     2402.77     2442.41      9.10 o 
   3   2   1      549.17      524.98      3.05 o 
   4   2   1      108.34      102.77      1.53 o 
   5   2   1      395.35      378.51      3.59 o 
   6   2   1      963.64      955.83      7.38 o 
   7   2   1       53.98       55.68      2.18 o 
   8   2   1       84.41       75.59      2.92 o 
   9   2   1      107.26      106.38      4.05 o 
  -9   3   1       16.85       21.26      2.38 o 
  -8   3   1      424.81      430.49      6.28 o 
  -7   3   1        4.96        5.52      1.18 o 
  -6   3   1      288.29      293.39      3.39 o 
  -5   3   1      654.07      640.04      4.86 o 
  -4   3   1     2582.74     2563.76     13.43 o 
  -3   3   1     1046.96     1118.98      6.11 o 
  -2   3   1     1867.10     1919.32      8.56 o 
  -1   3   1      905.26      910.69      3.98 o 
   0   3   1       62.15       41.82      0.59 o 
   1   3   1     1413.75     1461.59      6.46 o 
   2   3   1      667.84      675.89      3.53 o 
   3   3   1      811.57      849.23      4.34 o 
   4   3   1      105.71      108.07      1.63 o 
   5   3   1      616.48      607.99      5.13 o 
   6   3   1      142.97      140.55      2.67 o 
   7   3   1      104.25      105.33      2.75 o 
   8   3   1        5.41        3.27      1.49 o 
   9   3   1       16.36       15.82      2.25 o 
  -9   4   1       22.71       22.25      2.46 o 
  -8   4   1       21.21       19.39      2.08 o 
  -7   4   1       71.90       74.30      2.55 o 
  -6   4   1      422.43      423.18      4.97 o 
  -5   4   1       20.44       17.66      0.98 o 
  -4   4   1      635.01      631.93      4.54 o 
  -3   4   1      705.08      692.80      4.21 o 
  -2   4   1       31.30       51.83      0.87 o 
  -1   4   1     1218.12     1287.50      5.59 o 
   0   4   1      869.62      839.29      3.93 o 
   1   4   1      372.92      360.03      2.26 o 
   2   4   1      268.32      258.16      2.11 o 
   3   4   1      438.79      443.73      3.09 o 
   4   4   1      302.72      300.83      2.81 o 
   5   4   1      280.09      277.08      3.12 o 
   6   4   1      712.38      710.45      6.32 o 
   7   4   1       24.32       22.68      1.65 o 
   8   4   1        6.09        4.94      1.57 o 
  -8   5   1        0.22       -0.90      1.50 o 
  -7   5   1      193.86      193.07      4.07 o 
  -6   5   1       19.08       16.20      1.30 o 
  -5   5   1      793.87      791.11      6.63 o 
  -4   5   1       33.82       39.25      1.13 o 
  -3   5   1       46.24       47.39      0.93 o 
  -2   5   1      443.70      474.16      3.04 o 
  -1   5   1       59.31       67.67      1.05 o 
   0   5   1      630.00      626.31      3.25 o 
   1   5   1      545.32      525.58      3.24 o 
   2   5   1      448.59      484.25      3.22 o 
   3   5   1       52.77       41.43      0.96 o 
   4   5   1      706.28      680.64      4.70 o 
   5   5   1      610.16      614.47      5.07 o 
   6   5   1       76.05       73.79      2.16 o 
   7   5   1       91.43       96.95      2.87 o 
   8   5   1      106.19      107.56      3.79 o 
  -8   6   1       58.95       64.68      3.12 o 
  -7   6   1       75.40       80.26      3.03 o 
  -6   6   1      265.59      259.13      4.18 o 
  -5   6   1        0.58       -0.69      0.77 o 
  -4   6   1      719.79      691.85      5.00 o 
  -3   6   1      493.07      441.43      3.22 o 
  -2   6   1      945.01      930.14      5.86 o 
  -1   6   1      778.95      826.06      5.18 o 
   0   6   1     2438.01     2475.52     11.66 o 
   1   6   1       22.37       15.63      0.77 o 
   2   6   1      730.83      713.98      4.70 o 
   3   6   1      242.84      235.21      2.62 o 
   4   6   1      338.16      327.74      3.17 o 
   5   6   1        3.40        2.77      0.90 o 
   6   6   1        1.36        1.12      1.06 o 
   7   6   1       72.43       72.47      2.70 o 
   8   6   1        0.28       -0.92      1.80 o 
  -8   7   1        2.01        2.19      1.77 o 
  -7   7   1        1.25       -1.31      1.31 o 
  -6   7   1       11.39       10.03      1.41 o 
  -5   7   1        0.11       -0.90      0.90 o 
  -4   7   1       10.54       12.52      0.99 o 
  -3   7   1        2.05        1.93      0.42 o 
  -2   7   1      392.17      405.35      3.90 o 
  -1   7   1        0.25        1.77      0.51 o 
   0   7   1      511.93      505.62      3.49 o 
   1   7   1       92.09       94.54      1.54 o 
   2   7   1        1.27        2.20      0.65 o 
   3   7   1       77.41       71.84      1.71 o 
   4   7   1      880.91      868.74      6.35 o 
   5   7   1       52.01       55.73      1.93 o 
   6   7   1        0.49       -0.47      1.14 o 
   7   7   1       16.00       13.79      1.98 o 
   8   7   1       75.54       67.75      3.93 o 
  -7   8   1        0.23       -0.34      1.46 o 
  -6   8   1       21.73       20.08      1.77 o 
  -5   8   1        2.75        0.91      1.18 o 
  -4   8   1       71.58       75.38      2.38 o 
  -3   8   1       35.34       33.80      1.49 o 
  -2   8   1       63.94       58.55      1.70 o 
  -1   8   1       31.08       33.53      1.16 o 
   0   8   1        1.03        1.69      0.64 o 
   1   8   1      235.89      234.88      2.63 o 
   2   8   1       20.86       19.71      1.07 o 
   3   8   1       17.44       19.94      1.13 o 
   4   8   1      120.61      123.95      2.58 o 
   5   8   1       31.27       28.37      1.75 o 
   6   8   1        5.14        4.40      1.62 o 
   7   8   1       11.87       14.82      1.99 o 
  -7   9   1       74.64       73.04      3.46 o 
  -6   9   1        5.92        5.08      1.62 o 
  -5   9   1       32.46       29.06      1.98 o 
  -4   9   1       13.17       11.15      1.47 o 
  -3   9   1      188.16      174.21      3.46 o 
  -2   9   1       10.31        9.90      1.09 o 
  -1   9   1       81.14       82.32      2.24 o 
   0   9   1       92.21       94.73      2.17 o 
   1   9   1       12.99       16.22      1.20 o 
   2   9   1        5.90        7.48      1.03 o 
   3   9   1       12.52       11.43      1.15 o 
   4   9   1      351.92      351.02      4.86 o 
   5   9   1       47.01       54.67      2.70 o 
   6   9   1       22.68       22.47      2.20 o 
   7   9   1       86.58       85.50      3.68 o 
  -6  10   1      318.33      312.02      5.92 o 
  -5  10   1        0.67       -0.61      1.32 o 
  -4  10   1      255.91      262.81      4.46 o 
  -3  10   1      710.32      698.08      7.56 o 
  -2  10   1      203.25      202.51      3.83 o 
  -1  10   1      339.42      338.48      4.56 o 
   0  10   1      189.59      197.16      3.65 o 
   1  10   1      160.41      164.13      3.32 o 
   2  10   1        3.73        3.01      1.05 o 
   3  10   1      277.44      264.56      4.35 o 
   4  10   1      293.57      299.08      4.84 o 
   5  10   1       67.26       65.41      3.35 o 
   6  10   1        7.20        7.39      1.84 o 
  -5  11   1       32.39       35.83      2.49 o 
  -4  11   1       30.79       32.47      2.24 o 
  -3  11   1       82.07       90.94      3.13 o 
  -2  11   1      207.22      200.52      4.45 o 
  -1  11   1        0.03       -0.29      1.16 o 
   0  11   1       85.75       84.68      3.07 o 
   1  11   1       83.56       90.06      3.11 o 
   2  11   1      137.97      130.64      3.97 o 
   3  11   1      196.21      202.68      4.78 o 
   4  11   1      450.08      479.16      6.76 o 
   5  11   1       43.93       47.05      2.85 o 
  -5  12   1       33.70       33.02      2.63 o 
  -4  12   1      134.29      135.16      4.26 o 
  -3  12   1      250.01      257.61      5.72 o 
  -2  12   1       69.44       71.73      3.10 o 
  -1  12   1       80.42       78.76      3.36 o 
   0  12   1      259.30      255.30      5.42 o 
   1  12   1        7.39        5.78      1.66 o 
   2  12   1       20.22       16.58      2.14 o 
   3  12   1      366.69      371.66      7.57 o 
   4  12   1       84.21       86.92      5.42 o 
  -3  13   1       55.78       56.42      3.34 o 
  -2  13   1      211.62      223.95      6.17 o 
  -1  13   1      272.62      258.38      6.07 o 
   0  13   1        2.84        4.34      1.85 o 
   1  13   1       94.58       96.58      3.89 o 
   2  13   1       72.61       71.73      3.35 o 
   3  13   1        3.62        0.03      1.82 o 
  -1  14   1        2.95        2.32      1.98 o 
   0  14   1        0.27       -1.34      1.78 o 
   1  14   1       16.88       16.52      2.40 o 
  -9   0   2       65.55       67.75      4.58 o 
  -8   0   2        0.04        0.17      1.73 o 
  -7   0   2      596.72      578.91      8.07 o 
  -6   0   2     1357.30     1335.69     12.56 o 
  -5   0   2      207.12      211.78      3.55 o 
  -4   0   2      477.97      462.96      5.04 o 
  -3   0   2     3934.59     4128.05     28.20 o 
  -2   0   2     9418.51     9514.35     58.42 o 
  -1   0   2        0.06       -0.12      0.40 o 
   0   0   2       39.03       28.96      0.69 o 
   1   0   2       83.83       84.97      1.08 o 
   2   0   2     3765.29     3811.56     19.10 o 
   3   0   2      141.49      127.03      1.55 o 
   4   0   2     1373.27     1378.14     11.03 o 
   5   0   2      648.38      666.83      7.02 o 
   6   0   2        1.38        1.10      1.45 o 
   7   0   2       29.32       30.89      2.78 o 
   8   0   2      211.84      226.86      6.68 o 
   9   0   2       12.08       11.07      2.89 o 
  -9   1   2       10.86        6.62      1.87 o 
  -8   1   2        0.15       -0.17      1.20 o 
  -7   1   2        5.25        2.74      1.05 o 
  -6   1   2      584.00      557.92      4.83 o 
  -5   1   2       10.56        8.00      0.77 o 
  -4   1   2      982.80     1025.90      6.46 o 
  -3   1   2      134.81      115.11      1.46 o 
  -2   1   2     2387.74     2425.45      9.45 o 
  -1   1   2      235.74      218.92      1.27 o 
   0   1   2     8755.77     8648.91     89.67 o 
   1   1   2    15492.37    15563.38    382.86 o 
   2   1   2     5572.43     5726.46     22.04 o 
   3   1   2      632.63      641.69      3.56 o 
   4   1   2     1684.17     1679.53      9.15 o 
   5   1   2      466.53      457.87      3.80 o 
   6   1   2      162.40      158.63      2.74 o 
   7   1   2       80.51       74.13      2.89 o 
   8   1   2      222.00      224.76      4.88 o 
   9   1   2       42.51       43.40      2.98 o 
  -9   2   2       38.63       39.04      2.66 o 
  -8   2   2        1.43        0.65      1.38 o 
  -7   2   2       26.16       25.27      1.49 o 
  -6   2   2       51.53       53.91      1.65 o 
  -5   2   2      198.68      192.03      2.36 o 
  -4   2   2       86.08       81.34      1.52 o 
  -3   2   2     1612.11     1628.15      8.31 o 
  -2   2   2        8.19       11.65      0.50 o 
  -1   2   2      598.36      625.52      2.76 o 
   0   2   2      168.00      155.21      1.14 o 
   1   2   2     1451.65     1475.26      6.90 o 
   2   2   2     2108.03     2130.89      9.27 o 
   3   2   2       10.68        9.46      0.54 o 
   4   2   2       20.60       25.49      0.88 o 
   5   2   2      102.27      102.21      1.88 o 
   6   2   2      380.05      378.53      4.33 o 
   7   2   2       15.32       11.84      1.51 o 
   8   2   2        2.06        0.10      1.44 o 
   9   2   2        7.80        7.67      2.12 o 
  -9   3   2       99.04       99.36      4.81 o 
  -8   3   2      318.51      336.30      5.24 o 
  -7   3   2        8.59        9.28      1.23 o 
  -6   3   2       25.26       29.22      1.51 o 
  -5   3   2      561.55      540.89      4.34 o 
  -4   3   2     2159.56     2198.15     11.18 o 
  -3   3   2       19.50       12.74      0.65 o 
  -2   3   2      439.54      443.11      2.76 o 
  -1   3   2       15.72       13.10      0.45 o 
   0   3   2      897.65      894.35      4.20 o 
   1   3   2       95.06       77.33      1.09 o 
   2   3   2       41.12       51.11      1.01 o 
   3   3   2      107.69      108.35      1.42 o 
   4   3   2      221.92      236.85      2.62 o 
   5   3   2      147.12      143.98      2.26 o 
   6   3   2      204.10      204.73      3.38 o 
   7   3   2       56.04       58.31      2.32 o 
   8   3   2       19.24       16.89      2.06 o 
   9   3   2       64.44       61.80      3.56 o 
  -9   4   2        6.16        0.66      1.93 o 
  -8   4   2        0.29       -1.44      1.49 o 
  -7   4   2      166.60      164.96      3.56 o 
  -6   4   2     1396.43     1355.95     10.05 o 
  -5   4   2      150.04      142.21      2.79 o 
  -4   4   2      797.05      836.67      5.72 o 
  -3   4   2     1004.90      988.14      6.13 o 
  -2   4   2     2462.68     2579.97     13.46 o 
  -1   4   2      309.09      291.97      1.88 o 
   0   4   2     3156.59     3303.04     13.88 o 
   1   4   2     1321.07     1353.96      7.38 o 
   2   4   2      989.96      982.43      6.12 o 
   3   4   2      730.94      748.80      4.85 o 
   4   4   2      366.51      357.50      3.04 o 
   5   4   2       12.62       13.27      1.06 o 
   6   4   2      258.70      250.32      4.12 o 
   7   4   2      560.35      559.89      6.27 o 
   8   4   2      110.31      100.26      3.79 o 
  -8   5   2       25.90       27.32      2.36 o 
  -7   5   2       99.35       96.33      3.57 o 
  -6   5   2      160.53      167.20      3.33 o 
  -5   5   2       94.11       93.90      2.47 o 
  -4   5   2      915.14      938.44      6.46 o 
  -3   5   2      479.82      476.44      3.48 o 
  -2   5   2     1017.20     1084.09      6.48 o 
  -1   5   2      285.01      316.55      2.19 o 
   0   5   2     1547.29     1574.10      7.47 o 
   1   5   2     1893.72     1917.31      9.85 o 
   2   5   2      879.25      856.00      5.29 o 
   3   5   2      844.59      851.41      6.58 o 
   4   5   2     1076.33     1079.35      7.01 o 
   5   5   2      187.57      193.01      2.80 o 
   6   5   2      279.76      287.11      4.05 o 
   7   5   2       36.75       37.37      2.07 o 
   8   5   2      119.00      115.32      4.58 o 
  -8   6   2       49.17       47.59      2.84 o 
  -7   6   2      177.36      184.65      4.48 o 
  -6   6   2       17.91       19.88      1.61 o 
  -5   6   2      100.15       97.64      2.42 o 
  -4   6   2      119.85      121.25      2.96 o 
  -3   6   2      161.94      154.73      2.32 o 
  -2   6   2        0.41        1.52      0.52 o 
  -1   6   2      193.37      178.61      2.00 o 
   0   6   2      765.30      757.27      4.34 o 
   1   6   2        4.91        3.87      0.56 o 
   2   6   2      348.15      335.41      2.87 o 
   3   6   2      726.16      724.72      4.89 o 
   4   6   2       43.17       45.53      1.44 o 
   5   6   2        1.13        0.33      0.89 o 
   6   6   2       12.85       12.58      1.43 o 
   7   6   2        4.89        6.12      1.45 o 
   8   6   2       93.25       82.81      4.43 o 
  -8   7   2      249.75      254.48      5.95 o 
  -7   7   2       12.99       13.28      1.84 o 
  -6   7   2       69.29       67.01      2.53 o 
  -5   7   2      484.14      469.43      5.30 o 
  -4   7   2      755.31      702.31      6.42 o 
  -3   7   2        1.49        2.74      0.63 o 
  -2   7   2      470.51      465.69      4.58 o 
  -1   7   2      452.54      429.53      3.34 o 
   0   7   2      732.62      733.54      4.43 o 
   1   7   2      106.52      108.70      2.09 o 
   2   7   2        0.15        1.06      0.56 o 
   3   7   2      314.96      297.91      2.87 o 
   4   7   2        8.33        7.92      0.93 o 
   5   7   2        1.07        1.64      1.03 o 
   6   7   2      137.10      136.08      3.38 o 
   7   7   2      139.46      130.85      4.41 o 
  -7   8   2        6.84        7.46      1.75 o 
  -6   8   2       53.52       50.57      2.44 o 
  -5   8   2      335.06      342.34      4.91 o 
  -4   8   2      276.68      289.25      4.31 o 
  -3   8   2        1.47        1.90      0.86 o 
  -2   8   2      858.31      877.15      7.03 o 
  -1   8   2     2014.41     1991.78     11.07 o 
   0   8   2     2036.65     2001.43     11.19 o 
   1   8   2       25.72       27.91      1.15 o 
   2   8   2     3303.34     3250.81     19.77 o 
   3   8   2     1264.36     1265.47      8.55 o 
   4   8   2      502.94      493.28      5.29 o 
   5   8   2       95.21       97.06      2.98 o 
   6   8   2      403.67      412.95      6.17 o 
   7   8   2      144.57      147.51      5.61 o 
  -7   9   2       55.99       66.65      3.18 o 
  -6   9   2        0.08       -1.35      1.35 o 
  -5   9   2      617.88      597.00      8.23 o 
  -4   9   2      557.63      553.05      6.38 o 
  -3   9   2        0.47        0.02      1.07 o 
  -2   9   2       16.02       15.31      1.38 o 
  -1   9   2      785.39      740.59      6.68 o 
   0   9   2       84.97       79.21      2.37 o 
   1   9   2       27.23       27.66      1.24 o 
   2   9   2       84.94       80.56      2.11 o 
   3   9   2      117.88      126.56      2.60 o 
   4   9   2       68.33       66.90      2.43 o 
   5   9   2        2.44        0.82      1.33 o 
   6   9   2      189.89      178.96      4.74 o 
   7   9   2        6.32        4.72      2.15 o 
  -6  10   2       23.83       22.49      2.42 o 
  -5  10   2        5.90        4.48      1.56 o 
  -4  10   2      199.27      198.58      4.53 o 
  -3  10   2        4.40        5.27      1.41 o 
  -2  10   2        1.25        1.99      1.20 o 
  -1  10   2      121.03      121.90      3.26 o 
   0  10   2      374.89      351.51      4.89 o 
   1  10   2       91.29       92.59      2.79 o 
   2  10   2       15.35       14.29      1.36 o 
   3  10   2      163.83      159.62      4.56 o 
   4  10   2       73.24       75.28      2.85 o 
   5  10   2       71.69       76.51      3.24 o 
   6  10   2       29.73       30.93      2.68 o 
  -5  11   2       12.72       10.08      1.92 o 
  -4  11   2       80.66       76.55      3.06 o 
  -3  11   2       79.24       80.11      2.99 o 
  -2  11   2      126.57      126.75      3.99 o 
  -1  11   2       52.98       56.89      2.45 o 
   0  11   2      112.45      122.16      3.33 o 
   1  11   2      147.11      153.71      3.80 o 
   2  11   2       95.04       93.67      3.07 o 
   3  11   2        0.95        0.51      1.49 o 
   4  11   2       47.06       56.75      2.87 o 
   5  11   2      180.72      192.00      5.34 o 
  -4  12   2       18.32       13.96      1.99 o 
  -3  12   2      138.48      125.81      4.16 o 
  -2  12   2      152.89      156.68      4.46 o 
  -1  12   2      251.78      257.48      5.39 o 
   0  12   2      382.80      380.81      6.16 o 
   1  12   2      135.61      138.47      4.00 o 
   2  12   2      342.99      345.75      6.29 o 
   3  12   2      260.39      261.50      6.24 o 
   4  12   2       42.88       46.68      3.10 o 
  -3  13   2       54.16       61.07      3.49 o 
  -2  13   2        7.27        7.28      1.97 o 
  -1  13   2      102.59       99.19      4.10 o 
   0  13   2       67.99       75.06      3.58 o 
   1  13   2        7.79        8.45      1.93 o 
   2  13   2       30.37       31.69      2.75 o 
   3  13   2        3.81        7.13      1.98 o 
   0  14   2      165.50      163.56      6.89 o 
  -9   1   3       33.84       31.16      2.36 o 
  -8   1   3       14.45       11.42      1.69 o 
  -7   1   3      128.79      132.44      3.07 o 
  -6   1   3        5.55        7.99      0.97 o 
  -5   1   3      289.61      310.09      3.27 o 
  -4   1   3       27.69       28.54      1.19 o 
  -3   1   3       38.83       65.90      1.34 o 
  -2   1   3        1.81        5.28      0.47 o 
  -1   1   3      431.08      408.38      2.16 o 
   0   1   3      779.69      764.12      3.59 o 
   1   1   3       79.75       63.74      1.02 o 
   2   1   3       95.60       91.01      1.09 o 
   3   1   3       47.38       48.98      0.95 o 
   4   1   3        1.46        2.56      0.49 o 
   5   1   3        0.81        0.75      0.60 o 
   6   1   3      318.88      316.41      4.20 o 
   7   1   3       44.17       46.29      2.33 o 
   8   1   3        3.03        4.85      1.70 o 
   9   1   3       23.76       23.95      2.62 o 
  -9   2   3        0.07       -0.64      1.72 o 
  -8   2   3      271.97      285.21      5.85 o 
  -7   2   3        8.87       13.02      1.32 o 
  -6   2   3        0.74        1.00      0.90 o 
  -5   2   3      213.43      196.61      2.41 o 
  -4   2   3     2161.14     2123.65     11.70 o 
  -3   2   3       50.58       48.28      1.07 o 
  -2   2   3      151.99      150.14      1.49 o 
  -1   2   3     4553.85     4587.53     17.43 o 
   0   2   3     1940.14     1899.63      8.17 o 
   1   2   3     1561.46     1614.11      7.58 o 
   2   2   3      431.28      410.86      2.72 o 
   3   2   3     1183.68     1172.37      6.60 o 
   4   2   3      645.74      618.09      4.29 o 
   5   2   3       39.91       34.61      1.24 o 
   6   2   3      433.19      414.16      4.77 o 
   7   2   3      268.65      273.89      4.65 o 
   8   2   3       10.93        8.09      1.82 o 
  -9   3   3       37.29       33.07      3.14 o 
  -8   3   3      159.89      171.43      4.24 o 
  -7   3   3       95.26       99.50      2.71 o 
  -6   3   3       11.02       12.06      1.17 o 
  -5   3   3     1276.91     1261.64      7.88 o 
  -4   3   3        9.57       13.32      0.84 o 
  -3   3   3      659.60      717.93      4.48 o 
  -2   3   3       66.20       68.73      1.16 o 
  -1   3   3      632.72      632.58      3.42 o 
   0   3   3     1623.87     1703.12      7.75 o 
   1   3   3       70.50       92.13      1.36 o 
   2   3   3        2.04        2.05      0.57 o 
   3   3   3       18.96       25.46      0.82 o 
   4   3   3      837.45      847.80      5.20 o 
   5   3   3      132.30      132.02      2.66 o 
   6   3   3      180.91      170.33      3.28 o 
   7   3   3      314.99      316.40      5.13 o 
   8   3   3       46.19       51.90      2.83 o 
  -8   4   3        5.76        5.50      1.63 o 
  -7   4   3      204.80      204.11      4.08 o 
  -6   4   3      169.61      168.75      3.80 o 
  -5   4   3      271.05      263.73      3.37 o 
  -4   4   3      770.64      744.37      5.54 o 
  -3   4   3      808.75      786.19      5.05 o 
  -2   4   3       34.13       46.35      1.00 o 
  -1   4   3     1757.24     1817.43      8.82 o 
   0   4   3      253.88      242.00      2.01 o 
   1   4   3      145.60      152.93      1.97 o 
   2   4   3      302.62      281.88      2.79 o 
   3   4   3      705.27      717.31      5.10 o 
   4   4   3       77.14       77.06      1.75 o 
   5   4   3      326.24      324.98      3.72 o 
   6   4   3      255.74      246.26      3.67 o 
   7   4   3       30.41       34.86      2.19 o 
   8   4   3       29.22       28.35      2.45 o 
  -8   5   3       19.86       23.46      2.14 o 
  -7   5   3        9.08        9.84      1.57 o 
  -6   5   3      476.01      465.60      5.74 o 
  -5   5   3       64.77       63.69      2.18 o 
  -4   5   3        1.01        0.54      0.59 o 
  -3   5   3      342.61      298.80      3.01 o 
  -2   5   3     2870.33     2804.64     16.27 o 
  -1   5   3      166.66      210.41      1.88 o 
   0   5   3      639.67      639.73      3.73 o 
   1   5   3     1711.12     1686.18      9.89 o 
   2   5   3      494.55      490.74      3.78 o 
   3   5   3        7.83        7.33      0.78 o 
   4   5   3      199.74      199.25      2.77 o 
   5   5   3      525.01      514.16      5.04 o 
   6   5   3       16.64       13.30      1.38 o 
   7   5   3       59.53       60.51      2.73 o 
   8   5   3       91.87       97.36      4.62 o 
  -8   6   3       40.76       33.16      2.35 o 
  -7   6   3      107.48      103.75      3.40 o 
  -6   6   3      113.96      116.14      3.40 o 
  -5   6   3       19.68       19.09      1.52 o 
  -4   6   3       41.57       33.72      1.36 o 
  -3   6   3      199.68      189.57      2.04 o 
  -2   6   3       85.17       84.28      1.74 o 
  -1   6   3      147.38      131.55      1.50 o 
   0   6   3       62.26       66.50      1.15 o 
   1   6   3       14.95       13.60      0.80 o 
   2   6   3       79.80       81.41      1.57 o 
   3   6   3        3.43        3.41      0.70 o 
   4   6   3      295.92      278.44      3.20 o 
   5   6   3      195.56      192.87      3.90 o 
   6   6   3       22.28       26.19      1.70 o 
   7   6   3       42.13       38.12      2.40 o 
   8   6   3       55.86       55.51      3.67 o 
  -8   7   3       28.09       27.90      2.49 o 
  -7   7   3      116.30      119.02      4.05 o 
  -6   7   3       44.14       46.22      2.22 o 
  -5   7   3        6.59        5.91      1.28 o 
  -4   7   3        9.97        9.59      1.16 o 
  -3   7   3      353.98      327.41      3.83 o 
  -2   7   3      311.74      293.76      3.09 o 
  -1   7   3       59.49       55.11      1.23 o 
   0   7   3      200.51      218.16      2.03 o 
   1   7   3      947.10      928.41      6.10 o 
   2   7   3      462.26      452.62      3.64 o 
   3   7   3        0.40        0.25      0.65 o 
   4   7   3        0.27       -0.11      0.82 o 
   5   7   3      120.71      124.45      3.13 o 
   6   7   3       87.07       87.60      3.17 o 
   7   7   3       56.88       58.06      3.13 o 
  -7   8   3       10.55        6.80      1.80 o 
  -6   8   3       33.29       26.87      2.02 o 
  -5   8   3        9.87        7.77      1.47 o 
  -4   8   3       37.61       39.60      1.99 o 
  -3   8   3       37.45       29.39      1.50 o 
  -2   8   3        0.08       -0.76      0.76 o 
  -1   8   3      486.75      482.95      4.28 o 
   0   8   3       37.75       34.51      1.12 o 
   1   8   3       89.73       91.20      1.85 o 
   2   8   3      225.05      223.27      2.70 o 
   3   8   3       97.14       91.56      2.15 o 
   4   8   3       20.88       19.82      1.66 o 
   5   8   3       12.31       12.50      1.47 o 
   6   8   3        8.48        8.59      1.72 o 
   7   8   3       15.66       13.81      2.25 o 
  -7   9   3       20.81       22.53      2.56 o 
  -6   9   3       73.78       73.87      3.08 o 
  -5   9   3       66.83       61.58      2.93 o 
  -4   9   3        1.02        0.39      1.28 o 
  -3   9   3      319.94      316.87      5.37 o 
  -2   9   3      241.72      250.50      3.91 o 
  -1   9   3        9.67        9.84      1.07 o 
   0   9   3      337.75      327.60      3.68 o 
   1   9   3       26.03       28.21      1.27 o 
   2   9   3       16.59       16.22      1.18 o 
   3   9   3        3.96        3.29      0.92 o 
   4   9   3      255.71      255.83      4.77 o 
   5   9   3      110.75      116.28      3.32 o 
   6   9   3       48.15       54.18      3.06 o 
  -6  10   3      146.04      158.39      4.81 o 
  -5  10   3       36.56       40.40      2.68 o 
  -4  10   3        1.97       -0.51      1.46 o 
  -3  10   3       80.95       79.31      3.07 o 
  -2  10   3      157.84      150.17      3.80 o 
  -1  10   3        0.06       -0.58      1.05 o 
   0  10   3       12.18        9.55      1.29 o 
   1  10   3       39.62       41.04      1.83 o 
   2  10   3      126.55      141.09      3.38 o 
   3  10   3       38.12       36.80      1.74 o 
   4  10   3       72.02       79.75      2.88 o 
   5  10   3       73.61       82.47      3.27 o 
   6  10   3       60.72       54.98      3.32 o 
  -5  11   3       92.39       89.66      3.72 o 
  -4  11   3       14.41        8.50      1.68 o 
  -3  11   3      483.32      493.75      7.25 o 
  -2  11   3      852.89      838.07     11.44 o 
  -1  11   3        0.38        1.01      1.25 o 
   0  11   3       41.96       47.47      2.40 o 
   1  11   3      789.20      769.47      8.44 o 
   2  11   3       93.91       93.31      3.04 o 
   3  11   3      114.75      125.40      3.85 o 
   4  11   3       80.01       84.86      3.33 o 
   5  11   3      512.53      534.43      8.66 o 
  -4  12   3       68.63       66.38      3.30 o 
  -3  12   3        5.98        2.27      1.63 o 
  -2  12   3       74.91       74.31      3.23 o 
  -1  12   3       80.91       83.04      3.47 o 
   0  12   3      112.37      115.28      3.96 o 
   1  12   3        0.84        0.95      1.33 o 
   2  12   3      127.98      131.89      3.90 o 
   3  12   3       45.84       49.26      3.04 o 
   4  12   3       18.00       18.40      2.50 o 
  -3  13   3        4.50        3.26      1.86 o 
  -2  13   3       36.53       36.99      2.89 o 
  -1  13   3       66.08       66.01      3.47 o 
   0  13   3        3.94        2.01      1.76 o 
   1  13   3       15.85       13.16      2.12 o 
   2  13   3        0.14        3.23      1.98 o 
  -9   0   4      127.88      127.24      5.66 o 
  -8   0   4        0.57       -1.48      1.78 o 
  -7   0   4       37.34       39.11      2.87 o 
  -6   0   4      221.63      198.71      3.91 o 
  -5   0   4       25.00       24.24      1.79 o 
  -4   0   4        4.93        1.19      1.07 o 
  -3   0   4     1574.76     1604.70     13.87 o 
  -2   0   4      248.26      229.10      2.87 o 
  -1   0   4      354.15      317.66      3.07 o 
   0   0   4       32.14       47.91      1.09 o 
   1   0   4     5613.55     5895.63     39.66 o 
   2   0   4     6319.63     6373.15     46.37 o 
   3   0   4     2119.89     2194.22     17.24 o 
   4   0   4      649.10      638.74      8.60 o 
   5   0   4     1299.20     1284.15     14.61 o 
   6   0   4      311.12      308.04      9.17 o 
   7   0   4       63.35       66.58      4.18 o 
   8   0   4       46.81       43.14      3.79 o 
  -9   1   4      246.52      259.52      6.21 o 
  -8   1   4      243.95      236.46      4.88 o 
  -7   1   4       84.07       82.86      2.51 o 
  -6   1   4      556.96      551.36      4.90 o 
  -5   1   4      514.63      491.38      4.67 o 
  -4   1   4      276.87      294.20      3.22 o 
  -3   1   4     1275.83     1244.97      7.97 o 
  -2   1   4     3023.81     3056.14     14.62 o 
  -1   1   4     1825.39     1850.63      9.50 o 
   0   1   4      153.55      161.85      1.53 o 
   1   1   4     1169.10     1216.25      6.54 o 
   2   1   4      456.33      432.01      3.18 o 
   3   1   4      174.23      177.03      1.93 o 
   4   1   4        1.25        0.48      0.53 o 
   5   1   4       11.81       10.86      1.26 o 
   6   1   4      228.46      230.15      4.07 o 
   7   1   4        1.50        3.10      1.55 o 
   8   1   4        0.00       -1.51      1.51 o 
  -9   2   4        0.58       -1.66      1.66 o 
  -8   2   4       47.01       45.38      2.47 o 
  -7   2   4      111.30      114.40      2.95 o 
  -6   2   4        5.14        7.38      1.09 o 
  -5   2   4      171.34      152.88      2.87 o 
  -4   2   4      120.22      118.50      2.06 o 
  -3   2   4      486.03      494.09      3.92 o 
  -2   2   4      219.62      235.94      2.12 o 
  -1   2   4        1.79        3.63      0.48 o 
   0   2   4      174.08      164.00      1.59 o 
   1   2   4      101.91      102.76      1.56 o 
   2   2   4     2304.15     2446.95     12.75 o 
   3   2   4       36.26       34.03      0.93 o 
   4   2   4       63.31       68.77      1.35 o 
   5   2   4      185.94      181.35      2.67 o 
   6   2   4       43.52       43.42      2.18 o 
   7   2   4       19.18       18.50      1.96 o 
   8   2   4        1.73        0.84      1.64 o 
  -8   3   4        0.70        0.65      1.49 o 
  -7   3   4       47.40       49.66      2.23 o 
  -6   3   4      159.24      162.26      3.09 o 
  -5   3   4      112.58      100.71      2.22 o 
  -4   3   4      612.41      605.46      4.74 o 
  -3   3   4       35.22       36.59      1.03 o 
  -2   3   4      131.41      134.07      1.54 o 
  -1   3   4      241.15      246.50      2.09 o 
   0   3   4     1157.33     1164.29      6.45 o 
   1   3   4      403.39      420.59      3.20 o 
   2   3   4       40.65       41.96      1.06 o 
   3   3   4      903.59      919.52      6.38 o 
   4   3   4      239.36      241.96      2.63 o 
   5   3   4        2.24        2.16      0.85 o 
   6   3   4       31.98       33.90      1.98 o 
   7   3   4      325.51      319.32      5.20 o 
   8   3   4       94.56       92.21      3.63 o 
  -8   4   4      164.93      166.21      4.41 o 
  -7   4   4       58.36       68.32      2.82 o 
  -6   4   4      252.63      252.94      3.66 o 
  -5   4   4        2.51        2.05      0.88 o 
  -4   4   4     1254.59     1239.52      7.91 o 
  -3   4   4      995.43      970.96      6.58 o 
  -2   4   4     1413.48     1453.54      8.11 o 
  -1   4   4       55.89       51.73      1.17 o 
   0   4   4        0.13        0.16      0.49 o 
   1   4   4      726.91      713.15      4.99 o 
   2   4   4     1938.79     1867.82     11.75 o 
   3   4   4      136.66      137.64      2.09 o 
   4   4   4      107.50      106.45      2.09 o 
   5   4   4      775.96      770.29      6.48 o 
   6   4   4      108.22      112.77      3.26 o 
   7   4   4       16.69       16.69      1.90 o 
   8   4   4        6.76        6.08      1.87 o 
  -8   5   4       37.76       35.82      2.50 o 
  -7   5   4      218.45      229.61      5.55 o 
  -6   5   4      230.60      233.97      4.33 o 
  -5   5   4      702.19      694.95      6.60 o 
  -4   5   4      368.72      358.11      3.95 o 
  -3   5   4      230.44      225.82      2.52 o 
  -2   5   4      252.27      245.34      2.35 o 
  -1   5   4      938.78      946.69      6.01 o 
   0   5   4      175.25      191.82      2.19 o 
   1   5   4      214.13      212.48      2.64 o 
   2   5   4       69.45       64.27      1.58 o 
   3   5   4      141.61      149.53      2.32 o 
   4   5   4        0.84        1.92      0.75 o 
   5   5   4        6.31        9.16      1.12 o 
   6   5   4        4.92        4.64      1.35 o 
   7   5   4       77.57       74.50      3.08 o 
   8   5   4       97.78       98.80      3.99 o 
  -8   6   4       89.44       78.13      3.35 o 
  -7   6   4       26.38       25.97      2.06 o 
  -6   6   4       10.78        9.93      1.63 o 
  -5   6   4       17.22       17.08      1.45 o 
  -4   6   4      381.52      371.32      4.12 o 
  -3   6   4      116.25      131.68      2.92 o 
  -2   6   4       58.56       60.14      1.71 o 
  -1   6   4      254.46      260.74      2.60 o 
   0   6   4      913.01      917.93      5.95 o 
   1   6   4      108.15      111.56      2.36 o 
   2   6   4      350.47      336.01      3.59 o 
   3   6   4       63.59       61.93      1.97 o 
   4   6   4      189.92      174.69      3.08 o 
   5   6   4      169.70      170.39      3.46 o 
   6   6   4       75.97       75.90      2.79 o 
   7   6   4       16.93       18.48      2.26 o 
  -7   7   4        2.65        4.46      1.64 o 
  -6   7   4       44.88       50.17      2.49 o 
  -5   7   4        2.65        2.77      1.14 o 
  -4   7   4       56.71       58.65      2.31 o 
  -3   7   4       78.79       88.48      2.39 o 
  -2   7   4        0.06       -0.52      0.79 o 
  -1   7   4      256.82      255.53      2.51 o 
   0   7   4      679.30      670.64      4.89 o 
   1   7   4     1223.89     1185.12      7.74 o 
   2   7   4       69.63       74.96      1.73 o 
   3   7   4     1334.46     1337.80      8.69 o 
   4   7   4      615.27      624.96      6.10 o 
   5   7   4      118.91      117.12      3.26 o 
   6   7   4       71.31       76.44      3.19 o 
   7   7   4      111.90      115.85      4.42 o 
  -7   8   4      351.24      358.45      6.34 o 
  -6   8   4      176.75      176.53      4.78 o 
  -5   8   4      296.77      291.10      5.13 o 
  -4   8   4      691.78      684.91      6.92 o 
  -3   8   4     1328.60     1249.24     10.32 o 
  -2   8   4        6.48        6.07      1.00 o 
  -1   8   4      794.53      771.00      6.39 o 
   0   8   4      592.85      568.99      5.02 o 
   1   8   4      719.93      703.38      5.42 o 
   2   8   4        1.18       -0.62      0.70 o 
   3   8   4       51.88       56.78      1.79 o 
   4   8   4       11.25       10.91      1.31 o 
   5   8   4        1.23        2.38      1.31 o 
   6   8   4        8.54        9.74      1.95 o 
  -6   9   4       28.89       25.06      2.30 o 
  -5   9   4        4.25        1.60      1.47 o 
  -4   9   4      224.21      219.28      5.05 o 
  -3   9   4        0.10       -0.74      1.20 o 
  -2   9   4       24.66       25.76      1.60 o 
  -1   9   4      179.55      180.97      3.23 o 
   0   9   4     1198.08     1192.32      9.39 o 
   1   9   4       58.83       58.13      1.83 o 
   2   9   4        4.05        3.59      0.93 o 
   3   9   4      815.01      832.00      6.47 o 
   4   9   4      717.95      710.74      7.53 o 
   5   9   4        1.86        0.59      1.55 o 
   6   9   4        0.42        2.71      1.97 o 
  -6  10   4       36.69       35.62      2.95 o 
  -5  10   4        6.71        5.94      1.84 o 
  -4  10   4       68.70       71.01      3.59 o 
  -3  10   4       87.84       82.98      3.32 o 
  -2  10   4        0.93       -1.26      1.26 o 
  -1  10   4      371.83      366.55      5.34 o 
   0  10   4        4.92        5.05      1.27 o 
   1  10   4        1.28        1.26      1.08 o 
   2  10   4       11.03       10.10      1.26 o 
   3  10   4      212.71      220.14      3.67 o 
   4  10   4        9.73        8.78      1.63 o 
   5  10   4        3.12        4.62      1.82 o 
  -5  11   4      103.28       99.13      4.40 o 
  -4  11   4       62.32       55.76      3.09 o 
  -3  11   4       44.68       43.69      2.68 o 
  -2  11   4      201.41      207.90      4.97 o 
  -1  11   4       43.37       39.75      2.24 o 
   0  11   4       61.24       58.47      2.66 o 
   1  11   4        1.91        2.56      1.41 o 
   2  11   4       31.08       35.58      2.05 o 
   3  11   4       94.34       98.51      3.38 o 
   4  11   4       29.17       37.32      2.61 o 
  -4  12   4       83.89       77.69      3.70 o 
  -3  12   4      175.31      169.94      5.61 o 
  -2  12   4      104.86       93.85      3.64 o 
  -1  12   4       55.61       52.58      2.83 o 
   0  12   4       46.87       49.87      2.85 o 
   1  12   4      161.01      165.97      4.36 o 
   2  12   4      122.84      127.79      4.06 o 
   3  12   4       20.69       20.03      2.31 o 
  -2  13   4        1.14       -0.35      1.85 o 
  -1  13   4      169.43      166.18      5.68 o 
   0  13   4      181.90      174.56      5.38 o 
   1  13   4       36.17       39.40      2.81 o 
   2  13   4        6.24        4.91      2.02 o 
  -8   1   5       19.96       17.57      1.89 o 
  -7   1   5        0.11       -1.17      1.17 o 
  -6   1   5       31.11       35.41      1.64 o 
  -5   1   5      148.56      145.30      2.94 o 
  -4   1   5       23.37       20.68      1.13 o 
  -3   1   5      355.43      335.15      3.09 o 
  -2   1   5       63.70       64.87      1.40 o 
  -1   1   5      976.39      984.97      6.05 o 
   0   1   5      212.48      186.81      1.86 o 
   1   1   5     1085.27     1078.32      7.04 o 
   2   1   5      674.57      683.40      4.89 o 
   3   1   5      344.22      351.74      3.22 o 
   4   1   5       55.55       59.78      1.51 o 
   5   1   5      410.46      395.16      5.19 o 
   6   1   5       88.40       80.37      2.86 o 
   7   1   5      116.12      105.19      3.63 o 
   8   1   5       32.06       29.90      2.65 o 
  -8   2   5       33.96       31.89      2.27 o 
  -7   2   5      265.45      271.94      4.20 o 
  -6   2   5      370.28      372.70      4.30 o 
  -5   2   5       54.15       45.28      1.65 o 
  -4   2   5     1003.84     1019.42      7.29 o 
  -3   2   5      565.42      545.84      4.31 o 
  -2   2   5       95.61      115.05      1.53 o 
  -1   2   5       57.82       52.40      1.25 o 
   0   2   5       68.95       69.25      1.65 o 
   1   2   5      381.28      390.75      3.07 o 
   2   2   5       13.36       11.95      0.66 o 
   3   2   5       20.94       22.87      0.97 o 
   4   2   5        1.66        1.32      0.86 o 
   5   2   5       28.38       25.98      1.65 o 
   6   2   5        1.05        0.89      1.30 o 
   7   2   5      236.99      227.46      6.08 o 
   8   2   5       26.14       32.94      2.67 o 
  -8   3   5        0.50       -0.58      1.58 o 
  -7   3   5       51.91       59.55      2.36 o 
  -6   3   5       53.07       59.14      2.08 o 
  -5   3   5        1.95        1.40      0.92 o 
  -4   3   5      318.35      315.00      3.17 o 
  -3   3   5      825.62      808.79      5.18 o 
  -2   3   5      575.64      560.63      4.01 o 
  -1   3   5      611.27      627.34      4.55 o 
   0   3   5     2663.28     2641.34     15.30 o 
   1   3   5      138.64      117.31      1.84 o 
   2   3   5       15.34       11.65      0.80 o 
   3   3   5     1289.84     1315.54      8.63 o 
   4   3   5      357.86      346.97      4.26 o 
   5   3   5      183.05      165.52      3.76 o 
   6   3   5       13.67       10.64      1.62 o 
   7   3   5      633.29      631.19      8.94 o 
   8   3   5       20.55       18.86      2.40 o 
  -8   4   5       18.18       25.10      2.36 o 
  -7   4   5      236.17      250.34      4.80 o 
  -6   4   5       22.89       25.23      1.66 o 
  -5   4   5       81.39       80.55      2.32 o 
  -4   4   5      313.68      297.29      3.41 o 
  -3   4   5      286.52      290.02      2.86 o 
  -2   4   5      674.31      658.47      4.88 o 
  -1   4   5      519.71      520.23      3.93 o 
   0   4   5        2.14        6.64      0.72 o 
   1   4   5      138.55      140.15      1.97 o 
   2   4   5      503.44      496.75      4.21 o 
   3   4   5       94.67      104.71      1.91 o 
   4   4   5       11.81       13.83      1.20 o 
   5   4   5       82.16       83.23      3.20 o 
   6   4   5       45.27       44.05      2.27 o 
   7   4   5       11.70        7.39      1.69 o 
  -8   5   5       67.31       69.48      3.23 o 
  -7   5   5        0.32        1.14      1.49 o 
  -6   5   5      370.26      374.84      5.67 o 
  -5   5   5      183.64      185.13      3.57 o 
  -4   5   5       15.98       15.45      1.22 o 
  -3   5   5      533.98      501.66      4.87 o 
  -2   5   5      858.37      854.08      6.24 o 
  -1   5   5        7.39        6.69      0.78 o 
   0   5   5       17.64       14.67      0.96 o 
   1   5   5      144.44      134.16      2.02 o 
   2   5   5        4.57        4.21      0.77 o 
   3   5   5        0.92        1.75      0.83 o 
   4   5   5       74.83       74.09      2.23 o 
   5   5   5       23.58       22.92      1.78 o 
   6   5   5       90.91       96.40      3.08 o 
   7   5   5        2.10        0.58      1.57 o 
  -7   6   5        6.35        4.40      1.64 o 
  -6   6   5       28.54       27.92      1.95 o 
  -5   6   5       52.59       59.36      2.41 o 
  -4   6   5       16.09       15.85      1.36 o 
  -3   6   5      226.23      219.37      3.35 o 
  -2   6   5      151.48      151.38      2.80 o 
  -1   6   5      903.44      892.84      6.91 o 
   0   6   5        1.42        2.86      0.77 o 
   1   6   5     1410.88     1426.27      9.25 o 
   2   6   5      572.12      571.22      5.29 o 
   3   6   5      533.38      519.85      4.86 o 
   4   6   5        6.28        4.06      1.06 o 
   5   6   5      251.68      247.29      4.57 o 
   6   6   5      117.78      125.45      4.30 o 
   7   6   5       50.59       54.73      3.38 o 
  -7   7   5        2.03        2.05      1.69 o 
  -6   7   5        1.78        3.38      1.41 o 
  -5   7   5      410.97      402.85      5.21 o 
  -4   7   5        1.42        0.89      1.14 o 
  -3   7   5       10.41        8.53      1.20 o 
  -2   7   5        0.15       -0.85      0.85 o 
  -1   7   5     1093.99     1085.23      8.01 o 
   0   7   5       41.68       40.71      1.47 o 
   1   7   5       74.06       74.00      1.97 o 
   2   7   5       42.31       36.67      1.45 o 
   3   7   5       72.94       80.82      2.05 o 
   4   7   5        1.51        1.11      1.03 o 
   5   7   5       98.12       95.63      3.25 o 
   6   7   5       15.01       17.37      2.19 o 
   7   7   5       12.12       10.91      2.36 o 
  -7   8   5        1.43        0.37      1.87 o 
  -6   8   5        0.37       -1.49      1.49 o 
  -5   8   5        0.72        0.11      1.42 o 
  -4   8   5        2.10        1.82      1.25 o 
  -3   8   5       35.31       31.63      1.82 o 
  -2   8   5       18.14       21.63      1.56 o 
  -1   8   5       34.32       38.23      1.67 o 
   0   8   5      151.84      150.49      2.75 o 
   1   8   5       49.28       53.93      1.77 o 
   2   8   5       66.37       58.42      1.76 o 
   3   8   5        4.63        5.14      0.97 o 
   4   8   5      117.78      124.21      3.15 o 
   5   8   5        3.06        1.51      1.44 o 
   6   8   5        3.15        8.68      2.03 o 
  -6   9   5       73.92       76.47      3.75 o 
  -5   9   5      194.96      191.56      5.09 o 
  -4   9   5        7.92        6.97      1.63 o 
  -3   9   5       39.99       37.90      2.21 o 
  -2   9   5       39.19       42.68      2.28 o 
  -1   9   5        0.99        1.48      1.02 o 
   0   9   5      106.05      101.34      2.83 o 
   1   9   5       13.17       12.87      1.30 o 
   2   9   5       41.35       42.84      1.79 o 
   3   9   5        0.79        1.36      1.00 o 
   4   9   5        0.32        1.24      1.20 o 
   5   9   5       23.24       24.81      2.33 o 
  -5  10   5       81.39       87.44      3.95 o 
  -4  10   5       65.21       56.83      3.06 o 
  -3  10   5       59.68       62.30      3.03 o 
  -2  10   5      458.04      469.53      7.22 o 
  -1  10   5      367.64      374.90      5.88 o 
   0  10   5       14.18       14.12      1.64 o 
   1  10   5      589.00      609.38      7.38 o 
   2  10   5      253.74      261.21      3.85 o 
   3  10   5        3.79        3.67      1.29 o 
   4  10   5        4.48        2.80      1.47 o 
   5  10   5      368.00      405.82      8.11 o 
  -4  11   5        8.43        8.10      1.93 o 
  -3  11   5       59.75       52.21      2.98 o 
  -2  11   5        8.39        8.17      1.77 o 
  -1  11   5       27.94       27.18      2.21 o 
   0  11   5       22.29       26.19      2.25 o 
   1  11   5       74.42       76.66      3.17 o 
   2  11   5        7.32        9.11      1.60 o 
   3  11   5       24.05       25.18      2.20 o 
   4  11   5       14.27       15.06      2.59 o 
  -3  12   5       17.64       22.05      2.39 o 
  -2  12   5       29.63       34.42      2.77 o 
  -1  12   5      297.27      295.80      6.47 o 
   0  12   5      112.28      119.89      4.40 o 
   1  12   5      119.50      118.47      4.04 o 
   2  12   5       60.41       62.15      2.81 o 
   3  12   5       30.32       25.60      2.78 o 
  -8   0   6      500.53      516.58     10.46 o 
  -7   0   6       99.60      106.12      4.79 o 
  -6   0   6       98.73      108.73      3.92 o 
  -5   0   6     1106.88     1077.87     15.29 o 
  -4   0   6      662.13      632.34      7.92 o 
  -3   0   6       12.52       16.70      1.46 o 
  -2   0   6      488.83      486.37      5.61 o 
  -1   0   6     5542.63     5521.96     46.17 o 
   0   0   6      189.87      175.78      3.31 o 
   1   0   6      107.39      116.39      2.91 o 
   2   0   6      428.58      442.66      5.70 o 
   3   0   6     2176.32     2145.45     23.65 o 
   4   0   6       48.85       45.57      2.85 o 
   5   0   6       42.68       44.17      3.14 o 
   6   0   6        2.97        3.70      2.34 o 
   7   0   6        0.84        0.26      2.39 o 
  -8   1   6       84.68       82.22      3.38 o 
  -7   1   6        0.84        1.09      1.27 o 
  -6   1   6      100.88      105.82      2.84 o 
  -5   1   6        1.87        0.69      0.94 o 
  -4   1   6       75.00       60.49      1.83 o 
  -3   1   6       40.81       44.14      1.43 o 
  -2   1   6        0.42        0.57      0.61 o 
  -1   1   6       46.28       45.13      1.21 o 
   0   1   6       57.15       56.94      1.11 o 
   1   1   6       92.26      102.96      1.66 o 
   2   1   6      320.47      327.62      3.29 o 
   3   1   6     1860.09     1857.02     11.65 o 
   4   1   6      304.52      319.19      4.34 o 
   5   1   6      275.41      271.24      4.24 o 
   6   1   6      116.67      115.54      3.73 o 
   7   1   6      112.43      116.28      4.89 o 
  -8   2   6       53.84       52.44      3.01 o 
  -7   2   6      123.57      132.08      3.77 o 
  -6   2   6        0.46        0.70      1.10 o 
  -5   2   6       75.17       75.31      2.73 o 
  -4   2   6       15.02       14.58      1.15 o 
  -3   2   6        0.00       -0.67      0.67 o 
  -2   2   6      438.28      431.83      3.71 o 
  -1   2   6      100.00       94.52      1.70 o 
   0   2   6      279.71      294.57      3.73 o 
   1   2   6      186.17      191.20      2.37 o 
   2   2   6      397.81      400.54      3.45 o 
   3   2   6       14.12       12.62      1.01 o 
   4   2   6        6.04        6.28      1.10 o 
   5   2   6      169.56      171.82      3.79 o 
   6   2   6       18.49       16.68      1.88 o 
   7   2   6       38.73       41.39      2.90 o 
  -8   3   6       62.37       58.32      3.33 o 
  -7   3   6      109.27      122.51      3.39 o 
  -6   3   6       88.16       92.98      2.67 o 
  -5   3   6       87.19       86.96      2.51 o 
  -4   3   6      185.83      175.10      3.09 o 
  -3   3   6      832.30      824.01      5.96 o 
  -2   3   6      559.15      548.20      4.18 o 
  -1   3   6      202.20      206.64      2.64 o 
   0   3   6      127.31      113.97      1.88 o 
   1   3   6      245.65      242.83      2.85 o 
   2   3   6        4.62        5.46      0.76 o 
   3   3   6       32.10       27.60      1.33 o 
   4   3   6      107.85      114.14      2.87 o 
   5   3   6      241.02      246.94      4.26 o 
   6   3   6        0.02       -0.67      1.40 o 
   7   3   6       13.21       18.10      2.34 o 
  -8   4   6       26.11       25.72      2.88 o 
  -7   4   6        0.81        0.78      1.40 o 
  -6   4   6      243.89      250.50      4.15 o 
  -5   4   6      510.88      515.96      5.57 o 
  -4   4   6      207.76      207.43      3.31 o 
  -3   4   6      357.55      354.34      3.97 o 
  -2   4   6      256.86      251.53      2.80 o 
  -1   4   6      491.89      465.93      4.06 o 
   0   4   6      217.74      227.60      2.60 o 
   1   4   6      242.19      236.67      3.58 o 
   2   4   6        1.15        0.94      0.58 o 
   3   4   6      309.62      295.95      3.64 o 
   4   4   6      112.36      127.68      3.05 o 
   5   4   6        3.04        4.91      1.43 o 
   6   4   6        0.60        1.35      1.50 o 
   7   4   6      104.59       96.90      4.14 o 
  -7   5   6       54.95       56.51      2.67 o 
  -6   5   6        1.25        0.26      1.24 o 
  -5   5   6        0.25        2.03      1.20 o 
  -4   5   6       82.44       80.72      2.47 o 
  -3   5   6      593.96      581.82      5.67 o 
  -2   5   6      227.72      233.45      3.07 o 
  -1   5   6       66.08       71.77      1.60 o 
   0   5   6      170.79      178.02      2.46 o 
   1   5   6       75.77       70.85      1.84 o 
   2   5   6       27.19       30.38      1.29 o 
   3   5   6      388.44      366.92      4.20 o 
   4   5   6        8.37       10.00      1.37 o 
   5   5   6      415.10      398.99      5.47 o 
   6   5   6       76.51       80.14      3.56 o 
   7   5   6       46.64       43.98      3.17 o 
  -7   6   6        2.75        1.82      1.57 o 
  -6   6   6        1.52        2.08      1.40 o 
  -5   6   6      336.11      327.22      5.11 o 
  -4   6   6      181.31      185.70      3.75 o 
  -3   6   6       50.06       53.17      2.14 o 
  -2   6   6       19.08       19.16      1.26 o 
  -1   6   6      443.96      432.63      4.67 o 
   0   6   6        6.15        5.95      0.91 o 
   1   6   6      155.73      153.04      2.90 o 
   2   6   6       97.01       94.01      2.23 o 
   3   6   6       93.93       94.57      2.48 o 
   4   6   6      188.21      191.29      3.92 o 
   5   6   6      138.45      149.30      5.39 o 
   6   6   6       26.59       27.10      2.59 o 
  -7   7   6      145.10      142.00      4.90 o 
  -6   7   6      240.85      252.54      5.00 o 
  -5   7   6       25.46       28.30      2.08 o 
  -4   7   6      199.50      201.49      4.94 o 
  -3   7   6      746.80      742.75      7.21 o 
  -2   7   6      144.62      136.64      3.25 o 
  -1   7   6        0.18        0.09      0.91 o 
   0   7   6      522.41      529.04      5.42 o 
   1   7   6      980.68      970.82      7.63 o 
   2   7   6       13.27       15.68      1.23 o 
   3   7   6        1.44        1.15      0.94 o 
   4   7   6      103.48      109.14      3.23 o 
   5   7   6       17.37       17.56      2.15 o 
   6   7   6       88.19       86.67      4.10 o 
  -6   8   6        1.03        2.01      1.82 o 
  -5   8   6        0.64       -1.23      1.47 o 
  -4   8   6        1.76        0.58      1.37 o 
  -3   8   6        2.18        3.16      1.27 o 
  -2   8   6       44.13       47.62      2.07 o 
  -1   8   6      177.34      172.54      3.63 o 
   0   8   6        8.31        8.29      1.21 o 
   1   8   6      422.05      414.50      4.65 o 
   2   8   6      343.81      349.21      3.95 o 
   3   8   6      230.10      239.58      3.71 o 
   4   8   6      298.07      319.86      4.90 o 
   5   8   6      432.75      425.57      7.29 o 
   6   8   6        5.66        1.99      2.10 o 
  -5   9   6       41.14       45.41      2.79 o 
  -4   9   6       16.89       15.75      1.89 o 
  -3   9   6      729.91      730.40      8.31 o 
  -2   9   6      423.94      412.83      7.19 o 
  -1   9   6       27.16       29.81      2.03 o 
   0   9   6      277.81      271.06      4.24 o 
   1   9   6      449.49      453.40      5.85 o 
   2   9   6      140.92      139.05      3.26 o 
   3   9   6       18.94       25.58      1.77 o 
   4   9   6       37.29       39.55      2.22 o 
   5   9   6       52.36       49.38      3.08 o 
  -5  10   6        0.02        0.10      1.86 o 
  -4  10   6       55.15       55.64      3.11 o 
  -3  10   6        6.29        5.97      1.79 o 
  -2  10   6       52.22       54.97      3.04 o 
  -1  10   6       28.17       30.23      2.39 o 
   0  10   6        1.66        1.17      1.44 o 
   1  10   6        3.97        4.13      1.38 o 
   2  10   6       70.85       78.05      2.66 o 
   3  10   6        0.45       -1.36      1.36 o 
   4  10   6       47.48       41.81      2.85 o 
  -4  11   6       78.14       73.99      3.81 o 
  -3  11   6        3.37        0.23      1.89 o 
  -2  11   6        2.24        0.52      1.82 o 
  -1  11   6       20.69       22.23      2.34 o 
   0  11   6        1.30        3.54      1.59 o 
   1  11   6        1.56        2.59      1.65 o 
   2  11   6       47.53       56.58      2.87 o 
   3  11   6        8.24        7.80      2.08 o 
  -2  12   6       15.04       17.15      2.48 o 
  -1  12   6      160.77      166.45      5.25 o 
   0  12   6       78.70       78.17      3.87 o 
   1  12   6       27.39       27.12      2.69 o 
  -8   1   7       17.24       14.80      2.40 o 
  -7   1   7       18.89       18.12      1.88 o 
  -6   1   7      148.70      159.86      3.83 o 
  -5   1   7      106.79      109.22      2.78 o 
  -4   1   7       50.87       50.90      1.78 o 
  -3   1   7      637.57      639.16      5.23 o 
  -2   1   7       58.10       49.69      1.36 o 
  -1   1   7       85.81       92.53      1.88 o 
   0   1   7      165.76      162.84      2.09 o 
   1   1   7      244.09      251.79      2.76 o 
   2   1   7        5.22        4.44      1.13 o 
   3   1   7      338.06      330.82      4.11 o 
   4   1   7      160.67      157.16      3.37 o 
   5   1   7        4.46        3.29      1.60 o 
   6   1   7        1.66        1.63      1.80 o 
   7   1   7      114.92      122.79      5.47 o 
  -7   2   7       14.96       17.74      1.88 o 
  -6   2   7       17.09       17.17      1.70 o 
  -5   2   7        0.66        0.15      1.04 o 
  -4   2   7       19.14       16.53      1.42 o 
  -3   2   7      348.08      348.51      3.80 o 
  -2   2   7       13.24       10.91      0.96 o 
  -1   2   7       71.88       71.08      2.10 o 
   0   2   7      295.88      298.91      3.38 o 
   1   2   7     2096.36     2063.74     14.11 o 
   2   2   7        2.32        2.59      0.78 o 
   3   2   7      203.87      205.54      3.79 o 
   4   2   7      226.39      224.97      4.12 o 
   5   2   7      485.30      480.07      6.66 o 
   6   2   7        6.04        5.70      2.38 o 
   7   2   7       26.17       25.33      2.80 o 
  -7   3   7      110.27      113.03      3.47 o 
  -6   3   7      162.42      166.06      4.00 o 
  -5   3   7      492.69      504.76      6.06 o 
  -4   3   7      326.38      323.69      5.03 o 
  -3   3   7      810.11      779.03      6.32 o 
  -2   3   7      349.02      347.85      4.11 o 
  -1   3   7        0.34       -0.60      0.78 o 
   0   3   7      730.95      721.20      6.63 o 
   1   3   7       31.42       33.31      1.97 o 
   2   3   7       48.12       42.79      1.55 o 
   3   3   7        8.82       10.31      1.29 o 
   4   3   7       70.96       70.39      2.61 o 
   5   3   7        8.93        7.86      1.69 o 
   6   3   7        0.01        1.81      1.70 o 
   7   3   7        5.79        5.27      2.26 o 
  -7   4   7       17.98       20.63      2.13 o 
  -6   4   7       29.84       29.52      1.98 o 
  -5   4   7       29.79       29.30      1.89 o 
  -4   4   7      187.25      189.96      3.65 o 
  -3   4   7       23.40       21.73      1.37 o 
  -2   4   7      798.49      785.92      7.82 o 
  -1   4   7      215.70      211.22      2.98 o 
   0   4   7        0.26        1.14      0.92 o 
   1   4   7      355.29      339.31      4.38 o 
   2   4   7      175.96      180.52      2.98 o 
   3   4   7       23.70       24.96      1.62 o 
   4   4   7       65.46       66.22      2.63 o 
   5   4   7       90.36       83.56      3.28 o 
   6   4   7       13.93       14.61      2.23 o 
  -7   5   7       29.21       25.38      2.30 o 
  -6   5   7       21.69       25.44      2.14 o 
  -5   5   7       19.58       18.92      1.76 o 
  -4   5   7       41.22       38.28      2.10 o 
  -3   5   7      181.80      189.39      3.96 o 
  -2   5   7        5.40        4.57      1.06 o 
  -1   5   7      486.47      483.10      4.64 o 
   0   5   7       37.13       43.45      1.70 o 
   1   5   7       20.22       15.28      1.32 o 
   2   5   7      618.32      653.40      6.87 o 
   3   5   7      488.27      497.14      5.81 o 
   4   5   7       37.75       35.50      2.19 o 
   5   5   7        3.19       -0.18      1.58 o 
   6   5   7       61.72       63.22      3.40 o 
  -6   6   7        1.64        0.44      1.51 o 
  -5   6   7      272.44      280.26      5.43 o 
  -4   6   7      266.70      265.48      4.47 o 
  -3   6   7       73.21       71.39      2.51 o 
  -2   6   7      375.67      362.53      4.48 o 
  -1   6   7      529.90      525.66      5.63 o 
   0   6   7      150.91      162.21      3.89 o 
   1   6   7      372.02      353.80      4.35 o 
   2   6   7      138.67      135.18      3.08 o 
   3   6   7      159.08      161.85      4.01 o 
   4   6   7        0.18        0.86      1.38 o 
   5   6   7       59.68       55.67      3.13 o 
   6   6   7        4.92        4.04      2.06 o 
  -6   7   7        0.87        2.18      1.79 o 
  -5   7   7       28.05       32.60      2.32 o 
  -4   7   7        9.30        8.83      1.65 o 
  -3   7   7      186.07      182.22      3.86 o 
  -2   7   7        1.42        0.59      1.17 o 
  -1   7   7       87.58       91.03      2.76 o 
   0   7   7       44.21       45.94      1.95 o 
   1   7   7       80.38       86.79      2.67 o 
   2   7   7       65.84       70.81      2.29 o 
   3   7   7      492.39      481.75      5.86 o 
   4   7   7       15.21       15.80      2.32 o 
   5   7   7        0.39       -1.20      1.74 o 
  -5   8   7        0.62        2.20      1.69 o 
  -4   8   7        8.58        6.52      1.65 o 
  -3   8   7        2.96        1.87      1.39 o 
  -2   8   7       15.93       13.22      1.54 o 
  -1   8   7        5.21        2.95      1.23 o 
   0   8   7      121.48      119.93      3.31 o 
   1   8   7       74.51       68.96      2.79 o 
   2   8   7       14.50       12.25      1.46 o 
   3   8   7       17.46       16.17      1.72 o 
   4   8   7       14.52       13.40      2.07 o 
   5   8   7        7.26       13.28      2.42 o 
  -5   9   7        1.66       -0.43      1.95 o 
  -4   9   7        0.80       -0.58      1.61 o 
  -3   9   7        6.72        4.70      1.68 o 
  -2   9   7        7.11        8.08      1.69 o 
  -1   9   7      219.89      234.38      5.11 o 
   0   9   7       66.69       73.83      3.15 o 
   1   9   7       38.80       40.96      2.35 o 
   2   9   7       55.00       64.16      2.68 o 
   3   9   7       92.46       97.24      3.27 o 
   4   9   7       43.57       47.44      2.67 o 
  -4  10   7      271.16      268.65      7.24 o 
  -3  10   7       62.73       68.56      3.43 o 
  -2  10   7      176.20      176.40      5.83 o 
  -1  10   7       94.50       97.70      3.88 o 
   0  10   7       13.99       15.50      2.11 o 
   1  10   7        1.90        2.91      1.62 o 
   2  10   7       48.08       46.73      2.69 o 
   3  10   7       27.02       29.51      2.51 o 
  -2  11   7        0.84        0.54      1.78 o 
  -1  11   7      255.46      255.44      6.70 o 
   0  11   7      199.91      212.87      6.27 o 
   1  11   7        0.32        0.39      1.69 o 
   2  11   7      162.84      154.77      5.30 o 
  -7   0   8      157.60      165.73      6.36 o 
  -6   0   8        0.00       -1.95      1.95 o 
  -5   0   8       43.55       46.74      2.99 o 
  -4   0   8       79.30       89.22      3.55 o 
  -3   0   8        1.70        0.37      1.34 o 
  -2   0   8        2.83        1.47      1.38 o 
  -1   0   8       69.36       59.02      2.82 o 
   0   0   8       35.16       36.31      2.28 o 
   1   0   8      139.11      131.32      4.84 o 
   2   0   8      110.94      124.31      4.58 o 
   3   0   8      590.33      562.30     15.87 o 
   4   0   8      437.25      412.32      9.69 o 
   5   0   8        1.85        4.80      2.48 o 
   6   0   8        0.03        0.83      2.53 o 
  -7   1   8      302.26      316.65      5.81 o 
  -6   1   8       34.27       32.35      2.20 o 
  -5   1   8       60.54       58.62      2.30 o 
  -4   1   8      176.32      169.37      3.39 o 
  -3   1   8      494.60      486.44      4.92 o 
  -2   1   8       62.21       56.21      1.81 o 
  -1   1   8      584.65      571.85      5.75 o 
   0   1   8      429.82      423.01      4.92 o 
   1   1   8      479.36      460.76      5.49 o 
   2   1   8      121.64      113.88      3.09 o 
   3   1   8      400.55      408.58      6.35 o 
   4   1   8      164.58      159.36      4.62 o 
   5   1   8       59.57       52.40      2.93 o 
   6   1   8       54.44       60.04      3.39 o 
  -7   2   8       34.59       34.63      2.49 o 
  -6   2   8       52.61       48.73      2.48 o 
  -5   2   8       61.80       57.74      2.51 o 
  -4   2   8        9.12        9.84      1.26 o 
  -3   2   8       34.93       31.83      1.65 o 
  -2   2   8      216.27      215.53      3.39 o 
  -1   2   8       26.63       29.24      1.74 o 
   0   2   8      103.76      100.71      3.01 o 
   1   2   8       91.84       95.69      3.63 o 
   2   2   8        1.67        1.40      1.39 o 
   3   2   8       18.38       13.89      1.98 o 
   4   2   8       76.98       78.55      3.21 o 
   5   2   8      171.40      174.39      5.13 o 
   6   2   8       11.80        9.64      2.27 o 
  -7   3   8        4.84        3.43      1.82 o 
  -6   3   8      193.22      202.60      5.22 o 
  -5   3   8      101.40      111.55      3.28 o 
  -4   3   8        4.43        5.21      1.28 o 
  -3   3   8      189.26      190.16      3.42 o 
  -2   3   8       29.62       31.81      1.43 o 
  -1   3   8       20.63       26.78      1.52 o 
   0   3   8        5.84        6.55      1.09 o 
   1   3   8      123.18      115.46      3.07 o 
   2   3   8        0.92       -0.16      1.38 o 
   3   3   8        9.29        7.53      1.60 o 
   4   3   8        3.06        0.91      1.56 o 
   5   3   8       81.23       88.04      3.97 o 
   6   3   8        1.71        2.57      2.15 o 
  -7   4   8      145.57      146.65      4.74 o 
  -6   4   8        3.26        4.94      1.66 o 
  -5   4   8       86.33       91.32      3.26 o 
  -4   4   8       30.18       31.40      2.08 o 
  -3   4   8       88.92       94.24      3.35 o 
  -2   4   8      111.65      114.01      2.63 o 
  -1   4   8     1102.58     1073.43      8.85 o 
   0   4   8       94.95       93.42      2.59 o 
   1   4   8       12.02        9.93      1.38 o 
   2   4   8        0.07        0.01      1.37 o 
   3   4   8      212.72      204.51      4.46 o 
   4   4   8        4.81        3.82      1.63 o 
   5   4   8       19.94       18.18      2.24 o 
   6   4   8       84.01       86.75      4.36 o 
  -6   5   8        0.35       -1.08      1.52 o 
  -5   5   8      207.84      220.86      4.86 o 
  -4   5   8      228.55      236.80      5.02 o 
  -3   5   8      209.23      207.38      4.04 o 
  -2   5   8        0.25       -1.07      1.07 o 
  -1   5   8      236.94      235.58      4.25 o 
   0   5   8      112.42      108.27      2.93 o 
   1   5   8      108.58       96.68      2.76 o 
   2   5   8        7.40        8.42      1.57 o 
   3   5   8      108.46      108.17      3.61 o 
   4   5   8       23.96       23.07      2.33 o 
   5   5   8        7.53        7.97      2.02 o 
  -6   6   8        9.47       10.83      2.06 o 
  -5   6   8      170.69      169.55      5.02 o 
  -4   6   8        3.49        2.59      1.61 o 
  -3   6   8       35.96       34.46      2.09 o 
  -2   6   8        0.90        3.01      1.26 o 
  -1   6   8       30.12       27.82      1.77 o 
   0   6   8       98.86      102.05      2.91 o 
   1   6   8       40.45       45.01      2.08 o 
   2   6   8      133.36      138.52      3.81 o 
   3   6   8        9.11       11.46      1.76 o 
   4   6   8       72.67       78.53      3.79 o 
   5   6   8        7.84       15.68      2.42 o 
  -5   7   8        0.04       -1.52      1.68 o 
  -4   7   8       68.09       67.33      3.06 o 
  -3   7   8        5.60        4.48      1.41 o 
  -2   7   8        7.15        6.55      1.50 o 
  -1   7   8        6.59        6.47      1.45 o 
   0   7   8       27.64       24.42      1.86 o 
   1   7   8        8.74        8.09      1.47 o 
   2   7   8       46.60       47.25      2.50 o 
   3   7   8       27.34       31.97      2.28 o 
   4   7   8        6.67        4.46      2.01 o 
   5   7   8      225.12      237.21      8.57 o 
  -5   8   8      188.95      205.69      6.68 o 
  -4   8   8        5.25        5.90      1.83 o 
  -3   8   8      135.44      144.84      4.15 o 
  -2   8   8      449.34      439.87      6.27 o 
  -1   8   8      242.40      232.77      5.37 o 
   0   8   8       26.10       26.83      2.07 o 
   1   8   8      522.44      529.29      7.05 o 
   2   8   8      212.22      225.54      5.54 o 
   3   8   8      135.82      137.06      5.96 o 
   4   8   8       25.34       27.63      2.93 o 
  -4   9   8       19.78       15.62      2.57 o 
  -3   9   8        0.87       -0.51      1.73 o 
  -2   9   8       19.34       21.68      2.22 o 
  -1   9   8        3.57        3.22      1.71 o 
   0   9   8        1.57        2.90      1.66 o 
   1   9   8        6.00        4.61      1.63 o 
   2   9   8        2.89        0.64      1.74 o 
   3   9   8       59.95       69.04      3.62 o 
  -3  10   8        2.68        0.46      2.02 o 
  -2  10   8       34.48       31.78      2.73 o 
  -1  10   8       79.50       71.92      3.87 o 
   0  10   8        9.94       11.21      2.13 o 
   1  10   8       45.30       40.66      2.99 o 
   2  10   8       56.25       60.19      3.52 o 
  -6   1   9       25.69       24.47      2.48 o 
  -5   1   9        6.56        6.93      1.67 o 
  -4   1   9      100.06       97.56      3.03 o 
  -3   1   9       18.22       19.41      1.59 o 
  -2   1   9        1.86        2.78      1.07 o 
  -1   1   9        7.16        6.39      1.13 o 
   0   1   9        1.02       -0.28      1.18 o 
   1   1   9      159.82      164.67      3.94 o 
   2   1   9       94.47       96.71      3.97 o 
   3   1   9        1.11       -0.25      1.72 o 
   4   1   9       23.42       20.64      2.67 o 
   5   1   9      156.02      157.21      7.59 o 
  -6   2   9      130.06      131.07      4.35 o 
  -5   2   9      328.02      341.41      5.85 o 
  -4   2   9        2.00        3.17      1.35 o 
  -3   2   9       19.72       20.96      1.62 o 
  -2   2   9      910.46      891.55      7.85 o 
  -1   2   9      563.21      565.49      6.47 o 
   0   2   9      174.30      165.18      3.54 o 
   1   2   9       33.39       33.00      2.13 o 
   2   2   9      243.77      243.80      5.18 o 
   3   2   9      155.37      150.31      4.77 o 
   4   2   9       41.22       45.38      3.18 o 
   5   2   9        4.06        4.86      2.15 o 
  -6   3   9       40.84       43.07      2.98 o 
  -5   3   9        0.03        0.50      1.60 o 
  -4   3   9        0.33        0.13      1.33 o 
  -3   3   9       43.83       39.59      2.02 o 
  -2   3   9       54.01       53.59      2.22 o 
  -1   3   9      323.33      325.69      4.63 o 
   0   3   9       17.16       14.62      1.49 o 
   1   3   9      206.48      193.13      4.55 o 
   2   3   9      107.16      107.25      4.00 o 
   3   3   9      145.42      147.23      4.75 o 
   4   3   9      224.70      228.70      7.06 o 
   5   3   9       62.63       60.79      3.74 o 
  -6   4   9       26.69       29.74      3.05 o 
  -5   4   9       66.81       68.61      3.50 o 
  -4   4   9      110.37      117.77      3.96 o 
  -3   4   9       39.52       39.99      2.49 o 
  -2   4   9      261.51      257.32      4.22 o 
  -1   4   9       56.36       56.36      2.40 o 
   0   4   9       20.52       21.90      1.66 o 
   1   4   9      189.10      191.28      4.95 o 
   2   4   9       15.78       14.50      2.09 o 
   3   4   9       53.12       64.86      3.38 o 
   4   4   9       49.16       48.84      3.25 o 
   5   4   9       28.27       25.77      2.89 o 
  -5   5   9        0.35       -0.59      1.79 o 
  -4   5   9      159.35      161.22      4.83 o 
  -3   5   9      441.80      444.84      7.03 o 
  -2   5   9      105.87      101.20      3.10 o 
  -1   5   9      131.88      138.78      3.72 o 
   0   5   9      439.68      457.57      6.27 o 
   1   5   9      186.96      192.10      4.67 o 
   2   5   9       97.95       92.56      3.67 o 
   3   5   9        6.10        7.70      1.88 o 
   4   5   9       88.70       92.16      4.46 o 
   5   5   9        2.55        0.49      2.09 o 
  -5   6   9        0.97       -0.79      1.85 o 
  -4   6   9       12.86       14.18      2.19 o 
  -3   6   9        1.15        2.39      1.61 o 
  -2   6   9       51.45       47.82      2.55 o 
  -1   6   9       34.24       32.46      2.16 o 
   0   6   9        3.46        4.53      1.44 o 
   1   6   9       35.74       35.21      2.39 o 
   2   6   9       52.10       55.50      2.84 o 
   3   6   9      297.36      288.41      6.10 o 
   4   6   9       69.67       70.54      3.82 o 
  -4   7   9      116.72      123.96      4.65 o 
  -3   7   9       64.61       60.96      3.29 o 
  -2   7   9        2.02        2.73      1.62 o 
  -1   7   9       55.75       57.97      2.80 o 
   0   7   9      157.75      156.66      4.48 o 
   1   7   9      147.25      137.66      4.27 o 
   2   7   9       77.57       76.61      3.51 o 
   3   7   9       13.15       14.94      2.19 o 
   4   7   9       87.08       98.24      5.51 o 
  -4   8   9        1.66        3.91      2.16 o 
  -3   8   9        0.72       -0.02      1.71 o 
  -2   8   9       24.03       19.72      2.25 o 
  -1   8   9        2.31        0.19      1.53 o 
   0   8   9       22.61       21.06      2.35 o 
   1   8   9        1.21        3.63      1.88 o 
   2   8   9       11.99        7.24      2.16 o 
   3   8   9        3.64        7.61      2.37 o 
  -2   9   9        0.24        0.61      1.84 o 
  -1   9   9       55.91       50.41      3.15 o 
   0   9   9       47.83       45.64      3.16 o 
   1   9   9        0.07        0.13      1.97 o 
  -5   0  10      106.64      104.45      5.78 o 
  -4   0  10       50.81       51.36      3.41 o 
  -3   0  10      319.24      315.46      6.57 o 
  -2   0  10       10.18       11.98      1.98 o 
  -1   0  10        0.61        0.81      1.63 o 
   0   0  10      430.41      412.47      9.78 o 
   1   0  10      318.18      324.47     14.19 o 
   2   0  10       29.17       20.19      3.27 o 
   3   0  10       47.52       57.34      6.39 o 
   4   0  10      158.34      131.91      7.71 o 
   5   0  10      175.94      193.48     10.43 o 
  -5   1  10        6.05        6.60      1.81 o 
  -4   1  10      243.29      242.92      4.81 o 
  -3   1  10       13.81       18.41      1.69 o 
  -2   1  10       15.89       12.21      1.45 o 
  -1   1  10        0.80       -0.04      1.20 o 
   0   1  10       95.30       98.12      3.49 o 
   1   1  10       38.37       38.27      2.77 o 
   2   1  10        6.67        7.37      1.91 o 
   3   1  10        0.65        1.38      2.00 o 
   4   1  10        2.03        1.20      2.02 o 
  -5   2  10       36.08       40.57      2.78 o 
  -4   2  10       17.39       15.77      1.88 o 
  -3   2  10       26.14       28.14      1.86 o 
  -2   2  10       13.81       12.90      1.49 o 
  -1   2  10        4.83        4.57      1.34 o 
   0   2  10       10.13       12.77      1.64 o 
   1   2  10      115.25      105.44      4.02 o 
   2   2  10        0.80        1.32      1.77 o 
   3   2  10        0.12       -0.06      1.91 o 
   4   2  10       86.14       90.74      4.70 o 
  -5   3  10       65.91       64.46      3.44 o 
  -4   3  10        7.15        6.16      1.69 o 
  -3   3  10        0.06       -1.33      1.33 o 
  -2   3  10       15.93       14.35      1.65 o 
  -1   3  10      309.89      320.43      5.06 o 
   0   3  10       21.31       21.46      1.96 o 
   1   3  10        1.43       -0.39      1.52 o 
   2   3  10        3.41        3.05      1.84 o 
   3   3  10       35.45       35.40      2.99 o 
   4   3  10        6.02        0.85      2.07 o 
  -5   4  10       48.15       56.30      3.58 o 
  -4   4  10       64.55       65.42      3.12 o 
  -3   4  10      249.49      263.09      5.19 o 
  -2   4  10        0.46        0.59      1.40 o 
  -1   4  10        6.87        8.67      1.75 o 
   0   4  10       33.49       35.59      2.43 o 
   1   4  10      198.41      193.74      4.94 o 
   2   4  10       48.26       60.50      3.27 o 
   3   4  10        9.28        9.02      2.25 o 
   4   4  10        8.23       13.64      2.57 o 
  -4   5  10       90.37       84.49      3.53 o 
  -3   5  10        0.48        0.61      1.63 o 
  -2   5  10        9.77        7.33      1.69 o 
  -1   5  10       35.51       31.61      2.20 o 
   0   5  10       11.76       10.48      1.93 o 
   1   5  10        3.76        5.18      1.71 o 
   2   5  10        6.65        8.35      2.00 o 
   3   5  10       13.38       13.50      2.40 o 
  -4   6  10       57.79       52.20      3.33 o 
  -3   6  10       54.58       42.63      2.83 o 
  -2   6  10       46.89       45.52      2.68 o 
  -1   6  10        7.42        7.28      1.82 o 
   0   6  10       89.35       88.85      3.67 o 
   1   6  10        0.12        0.67      1.69 o 
   2   6  10       20.53       20.47      2.34 o 
   3   6  10        2.05        1.48      2.11 o 
  -3   7  10       11.66       10.75      2.13 o 
  -2   7  10       63.54       69.73      3.35 o 
  -1   7  10      118.74      123.08      4.44 o 
   0   7  10        8.16        7.52      2.11 o 
   1   7  10       27.81       30.40      2.72 o 
   2   7  10       91.58       97.08      4.58 o 
  -1   8  10        0.95       -1.20      1.75 o 
   0   8  10       44.88       49.38      3.54 o 
  -4   1  11        6.97        9.79      1.85 o 
  -3   1  11       42.92       39.27      2.47 o 
  -2   1  11      135.46      138.21      3.88 o 
  -1   1  11       82.55       93.53      3.24 o 
   0   1  11       66.50       66.50      3.51 o 
   1   1  11        7.24        8.41      2.12 o 
   2   1  11       54.32       57.16      3.55 o 
   3   1  11       20.74       26.31      2.90 o 
  -4   2  11       62.59       68.58      3.25 o 
  -3   2  11       53.69       53.36      2.87 o 
  -2   2  11        0.42       -0.93      1.48 o 
  -1   2  11        0.02       -0.61      1.39 o 
   0   2  11        8.73        7.21      1.87 o 
   1   2  11        0.19        0.48      1.63 o 
   2   2  11       30.62       30.87      2.91 o 
   3   2  11      100.38      106.85      5.38 o 
  -4   3  11       66.48       78.05      3.75 o 
  -3   3  11       39.17       41.49      2.72 o 
  -2   3  11       60.84       62.17      3.00 o 
  -1   3  11      394.72      404.49      9.71 o 
   0   3  11       57.68       57.43      3.01 o 
   1   3  11        1.18        1.32      1.86 o 
   2   3  11      160.84      178.77      5.97 o 
   3   3  11       49.05       52.32      3.76 o 
  -3   4  11       35.24       38.44      2.75 o 
  -2   4  11        9.17        9.39      1.92 o 
  -1   4  11        0.24       -1.29      1.66 o 
   0   4  11       49.81       52.34      3.38 o 
   1   4  11      171.98      183.30      5.24 o 
   2   4  11        4.75        1.89      1.94 o 
  -3   5  11       20.16       20.33      2.37 o 
  -2   5  11        3.88        5.21      1.95 o 
  -1   5  11        4.19        3.59      1.97 o 
   0   5  11       54.15       54.07      3.45 o 
   1   5  11       17.37       13.14      2.25 o 
   2   5  11        9.82        4.72      2.00 o 
  -1   6  11        0.60        2.28      1.97 o 
   0   6  11      221.24      218.06      6.51 o 
  -2   0  12       70.44       78.38      4.83 o 
  -1   0  12       11.03        8.07      2.58 o 
   0   0  12       18.17       14.47      3.03 o 
   1   0  12       11.41       18.21      3.85 o 
  -2   1  12       18.02       18.08      2.14 o 
  -1   1  12       15.21       12.70      2.05 o 
   0   1  12       17.14       16.76      2.30 o 
   1   1  12       50.50       44.42      3.40 o 
  -1   2  12       13.91       11.63      2.14 o 
   0   2  12       23.67       18.36      2.49 o 
                                                 
